# Supplementary material for: Significant Associations Between Blood Cell Counts and Plasma Cytokines, Chemokines, and Growth Factors
Source: Int J Mol Sci. 2025 Apr 25;26(9):4065. doi: 10.3390/ijms26094065 (PMC12072032; doi:10.3390/ijms26094065)
Supplement: Supplementary file 1 [file ijms-26-04065-s001.zip › Table S2.xlsx]

## Sheet: Sheet1
	IL8	VEGFA	CD8A	MCP-3	GDNF	CDCP1	CD244	IL7	OPG	LAP TGF-beta-1	uPA	IL6	IL-17C	MCP-1	IL-17A	CXCL11	AXIN1	TRAIL	IL-20RA	CXCL9	CST5	IL-2RB	IL-1 alpha	OSM	IL2	CXCL1	TSLP	CCL4	CD6	SCF	IL18	SLAMF1	TGF-alpha	MCP-4	CCL11	TNFSF14	FGF-23	IL-10RA	FGF-5	MMP-1	LIF-R	FGF-21	CCL19	IL-15RA	IL-10RB	IL-22 RA1	IL-18R1	PD-L1	Beta-NGF
Gender	-0.10791	-0.0351526	-0.0591327	0.0201651	-0.01526	-0.118265	-0.0404664	0.0419651	0.104913	-0.0144425	-0.288306	0.0531376	-0.323186	-0.279313	0.001635	0.116085	-0.0782077	-0.404119	0.00545002	-0.0493226	-0.13298	0.010355	-0.0182576	0.0109	0.0487776	0.14933	-0.001635	-0.0599502	-0.0670352	-0.120173	-0.161593	-0.15696	-0.113633	-0.014715	-0.295391	-0.0286126	-0.065264	0.102188	-0.0569527	-0.111998	-0.0163501	-0.0122625	-0.0806602	-0.161048	-0.13625	0.0133525	-0.230536	-0.176308	0.100553
Age	0.0830066	-0.0988709	-0.148772	0.0465135	0.0424401	0.124524	-0.0569363	-0.0508877	0.0963354	-0.062486	-0.0232353	-0.0202773	-0.0113937	-0.0285965	-0.0905677	-0.0041389	-0.115032	-0.0972808	-0.0350516	-0.0348055	0.150195	-0.0869396	0.065856	-0.151825	-0.148338	-0.0230307	0.0424642	-0.0350048	-0.0708146	0.162904	0.0670074	0.0334549	-0.203618	0.0786297	0.169821	-0.0916937	-0.103126	0.0527907	0.0720302	-0.0643569	0.0881726	0.100247	-0.146791	-0.034403	-0.0730185	-0.0702142	-0.303615	-0.0660365	-0.14836
Weight	0.0599694	0.118214	-0.0406488	0.193819	-0.0127499	0.274351	-0.00234227	-0.0804614	-0.049732	0.0155537	0.247163	0.321807	0.0501328	0.137897	-0.0149246	-0.203276	-0.0208233	0.350625	-0.0992838	-0.0297129	0.0169897	0.0303407	0.0305691	0.120496	0.0236712	-0.117241	0.0726138	0.183382	0.100531	0.0219093	0.104939	0.0935894	0.0790135	0.0138119	-0.0344428	0.0756887	0.156518	-0.0617246	-0.119646	-0.138355	-0.0292227	0.244601	0.258117	0.122621	0.265389	0.117238	0.275454	0.0362421	-0.187329
Height	0.00886258	-0.0754175	0.0142162	-0.189754	-0.0657622	0.0507119	-0.0342246	-0.135203	-0.116254	-0.0835462	0.139203	-0.08083	0.185327	0.187232	-0.0918741	-0.261972	-0.102937	0.241882	-0.0635299	-0.0385195	0.0160208	-0.0558102	-0.00334452	-0.0791457	-0.00127659	-0.167358	0.0166157	-0.0366775	0.0326833	0.0962747	-0.0140973	0.132089	0.0675027	-0.10976	0.18463	-0.0894266	0.0783317	-0.138664	-0.0643787	-0.0995296	0.0167507	-0.000283389	-0.0175835	0.0511811	0.142758	0.0391638	0.161148	0.0637959	-0.168889
BMI	0.0712528	0.18746	-0.020536	0.316686	0.0517361	0.245542	0.0216394	-0.00868034	0.0265967	0.0663489	0.148517	0.377138	-0.0647419	0.040746	0.057006	-0.0537145	0.022843	0.209743	-0.0652028	-0.00973299	-0.00129043	0.0642824	0.00568671	0.180295	-0.0180673	-0.0210009	0.0712956	0.197401	0.108572	-0.029764	0.10846	0.0133892	0.0158285	0.0958645	-0.095429	0.131029	0.138528	0.0342365	-0.0989383	-0.0939288	-0.0372214	0.26154	0.267681	0.115902	0.16349	0.0991146	0.199985	-0.000892347	-0.104459
Albumin	-0.0375669	-0.15233	-0.0799227	-0.0809507	0.112342	-0.0546761	-0.067884	-0.0749	-0.0483782	-0.117631	0.19143	-0.0776559	0.0492261	0.0836327	-0.0909329	-0.112161	-0.0674318	0.207466	-0.0612911	-0.114042	0.174774	-0.144937	-0.0506746	0.031132	-0.105094	-0.0682474	-0.0332322	0.0600576	-0.0258983	0.20985	0.0109094	0.0529629	0.0465602	0.0475935	0.129223	0.0167088	-0.0813935	-0.0922726	0.0444923	-0.0900273	0.0838155	-0.06097	0.0346094	-0.0868159	-0.149792	-0.0997045	0.0881354	0.00994062	-0.214418
Creatinine	0.0902044	-0.0391223	0.051368	-0.181813	0.10981	0.00671615	0.0727807	-0.0532949	-0.0533257	-0.056955	0.174087	-0.195914	0.262995	0.156205	-0.0726309	-0.0845252	-0.0300102	0.205872	-0.0674382	0.0530317	0.127957	-0.041684	0.0221061	-0.118922	0.0600498	-0.052862	-0.117451	-0.0294877	0.0353153	0.186677	0.0989584	0.100522	0.148497	-0.10245	0.176317	-0.0913723	0.0990273	-0.0674742	0.0663157	-0.0249751	0.0134477	-0.0935625	-0.0293194	0.0162438	0.181921	0.114851	-0.00116657	0.145329	-0.0335287
eGFR	-0.063297	0.0445228	-0.0422954	0.219256	-0.116648	0.023513	-0.0781371	0.0202854	-0.0184345	0.0570484	-0.0052538	0.215186	-0.114964	0.0104668	0.0867611	0.017293	0.100427	0.0346145	0.0962726	-0.0156255	-0.0852553	0.0480751	-0.00656249	0.079178	-0.0496719	-0.0275845	0.128986	0.0711301	0.00502685	-0.157494	-0.016608	-0.063191	-0.128151	0.112529	-0.0237073	0.105467	-0.0664302	0.0233159	-0.0321248	0.0813469	-0.0674256	0.0763269	0.100911	0.0772795	-0.135975	-0.139844	0.145389	-0.048968	-0.0346104
AST	0.120081	0.131872	-0.0922266	0.0841057	-0.0792906	0.0677264	-0.0411197	0.0170488	-0.0354997	0.057394	0.0293456	0.0945128	-0.184971	-0.00862007	-0.0196337	0.0723829	0.012719	0.0951403	-0.0618009	0.0454776	0.0348699	-0.044927	0.110458	0.0606554	-0.0409261	0.00712934	-0.127183	0.162745	0.112835	-0.0545689	0.192392	-0.0433476	0.109544	0.100102	0.0326769	0.0719163	-0.0131867	0.0226011	0.0736917	0.0416469	-0.00290913	0.111284	0.0744312	-0.00579959	-0.09155	0.167271	-0.0452233	-0.0507033	-0.015971
ALT	0.0908753	-0.0289879	-0.119055	0.0769589	-0.0855271	0.160607	-0.0304966	-0.0116147	-0.108755	-0.0270827	0.0458685	0.0614446	-0.089909	-0.0180872	-0.0109024	-0.000765504	0.0449777	0.106012	-0.144445	0.095355	0.0519942	-0.127432	0.0869997	0.0331261	-0.136661	-0.0921626	-0.101458	0.0629533	0.00813391	-0.0527099	0.136442	-0.0127132	0.00528129	0.0830743	0.0247896	0.0141584	-0.0987801	-0.0376522	0.0825097	0.070447	-0.102473	-0.0482903	-0.0439907	0.0733562	-0.0382838	0.0921729	0.103492	0.0181919	-0.124568
hsCRP	0.020014	0.217027	0.00413467	0.230957	-0.0615555	0.268841	0.00456747	0.126654	0.0279314	0.128082	-0.0168604	0.461986	-0.132376	0.0312956	0.107914	0.136422	0.217608	0.0501556	-0.00622797	0.192155	-0.0263747	-3.31812e-05	-0.031802	0.214479	-0.0482036	0.106953	-0.0525359	0.120407	0.01653	-0.251271	0.113396	-0.167666	-0.0633371	0.00475357	-0.231906	0.219367	-0.0107053	0.0892748	-0.124282	0.0578738	-0.287877	-0.00460065	0.234758	0.112616	0.179917	0.0769328	0.251218	0.0856638	-0.0112896
Cortisol	0.0442805	0.0451047	0.0187018	-0.0321551	-0.0499031	0.00856809	0.102219	0.0594704	0.108277	0.00903831	-0.115166	-0.0457553	-0.0159713	0.0849195	-0.0230353	0.0359114	-0.00191159	-0.0702239	-0.0631212	0.0913996	-0.0602158	-0.0571874	-0.0580744	0.107917	-0.0541951	0.0421218	-0.0980121	0.0274288	-0.0261758	-0.198323	0.0534484	-0.0687638	0.0324997	-0.0507807	-0.0871463	0.0184079	0.0115537	-0.00126237	0.0103875	0.0633376	-0.0957245	0.0127413	0.0703374	-0.00606072	0.0921143	-0.0340947	0.0281502	0.0433868	0.0386085
Hemoglobulin	0.142816	0.077103	0.0601805	0.0883522	0.000442376	0.125526	0.0972445	0.0800286	-0.0797466	0.0484649	0.200471	0.0981352	0.139989	0.291209	-0.0532227	-0.0726445	0.0960062	0.336708	0.0115405	0.0485972	0.183166	0.0104032	0.00396401	0.112346	0.00972291	-0.0564049	-0.0218635	0.117199	0.0699314	0.0639346	0.205205	0.0661545	0.167275	0.0798508	0.174958	0.0638879	0.0623222	0.0985108	0.129089	0.132518	-0.0844216	0.016535	0.16645	0.160852	0.18739	0.114776	0.173247	0.177393	-0.0843876
ERC	0.157851	0.097112	0.10596	0.0975046	-0.0447557	0.177882	0.0811134	0.107335	-0.0879046	0.0501788	0.142497	0.079504	0.0788031	0.239845	-0.110461	-0.0310538	0.0617834	0.276767	-0.036749	0.0571107	0.119319	-0.0163872	-0.0324475	0.0894322	-0.00762611	-0.105503	-0.0410759	0.132558	0.109235	0.059906	0.187941	0.00164154	0.066704	0.0587174	0.153857	0.090125	0.117078	0.13737	0.000395309	0.104841	-0.120171	0.0391382	0.148258	0.155112	0.174576	0.111263	0.270434	0.172663	-0.124699
EVF	0.195744	0.113486	0.085601	0.0837935	0.0173856	0.158792	0.111533	0.0770102	-0.0285811	0.0457466	0.211357	0.130549	0.176497	0.320687	-0.0359159	-0.0742217	0.0753744	0.348985	0.00350638	0.0894308	0.216992	-0.0193099	0.0220528	0.131069	0.0228941	-0.0431823	-0.012116	0.149498	0.0746847	0.122819	0.22786	0.0313333	0.197608	0.0672559	0.183997	0.0864317	0.124185	0.125076	0.123052	0.112734	-0.0589161	0.0232685	0.230339	0.145749	0.228755	0.110509	0.20176	0.213177	-0.0951319
MCV	-0.0556821	-0.0228045	-0.0961196	-0.0544187	0.098366	-0.100907	0.00282038	-0.112727	0.138977	-0.0575757	0.0497235	-0.0028861	0.0762321	0.0182232	0.180769	-0.0746227	-0.0275762	0.0318986	0.064343	0.00760819	0.0301095	-0.009298	0.0977893	-0.0095327	0.0586352	0.080112	0.0210489	-0.0300921	-0.0728699	0.0734345	-0.0510284	0.0619679	0.152125	-0.00483072	0.0084531	-0.0991318	-0.02513	-0.00566893	0.164148	-0.0305749	0.153628	-0.0263893	0.0196193	-0.0988823	-0.0289428	-0.0218751	-0.228927	-0.0245895	0.0926609
MCH	-0.0973617	-0.052198	-0.0550838	-0.0226945	0.027544	-0.0732916	0.0499843	-0.0986905	0.0558506	-0.0454797	0.150566	-0.0473431	0.0418587	0.0336673	0.109419	-0.118929	0.0350263	0.0964547	0.0687568	-0.00879884	0.0198596	-0.0468278	0.00232923	-0.0368073	0.042609	0.0710064	0.0127688	-0.0470353	-0.0890685	0.040027	-0.0377403	0.137772	0.132359	-0.0172473	-0.00136456	-0.127437	-0.0708972	-0.125605	0.142998	-0.00821619	0.129813	-0.0581839	0.00353163	-0.047038	0.0254525	-0.0710366	-0.159417	0.0246225	0.0967124
MCHC	-0.0857654	-0.0593692	0.0147608	0.0219847	-0.0845074	0.0180051	0.0344817	0.0086784	-0.140866	0.0213337	0.12781	-0.0723735	-0.00332859	0.0139948	-0.0995717	-0.137901	0.0948234	0.0917929	-0.00184877	-0.0709725	0.0128599	0.00828672	-0.122686	-0.00898987	-0.0616632	-0.0502778	-0.0155428	-0.0627085	-0.00128465	-0.0801549	0.0101863	0.0814596	0.0213444	-0.0322392	-0.00125524	-0.0281781	-0.142422	-0.143894	0.0213631	0.0427089	-0.0587951	0.00460121	-0.0469051	0.0687842	0.029059	-0.0360116	0.0404457	0.0430859	-0.0448799
Platelets	0.180354	0.257119	-0.106428	0.225436	0.0762776	0.189639	0.178025	0.189788	0.0984944	0.269124	0.146322	0.259816	0.0726536	0.0607076	0.158733	0.0692326	0.244121	0.213673	0.0588736	0.0276028	0.0309476	0.116549	-0.0307419	0.172464	0.1137	0.119405	0.0207689	0.210359	0.0105167	-0.0923912	0.0940369	0.0810677	0.175183	0.192535	-0.0510579	0.208061	0.282128	0.141743	-0.009973	0.137361	-0.0227164	0.112156	0.263044	0.0648152	0.269419	0.0682562	0.0851779	0.227319	0.110889
WBC	0.0220288	0.128765	0.0308152	0.0310129	0.0693759	0.0715791	0.111215	0.129463	-0.00700399	0.110291	-0.019748	0.325158	-0.0252154	-0.00756917	0.0634221	-0.00636799	0.153559	0.120953	-0.0666421	-0.0693277	-0.00202023	0.0932405	-0.0267119	0.462837	0.0859893	0.0816121	-0.0234945	0.158346	0.00298759	-0.185384	0.0898721	-0.114655	0.212025	0.089343	-0.19666	0.26535	0.0599756	0.0888112	-0.0305813	0.0666555	-0.124739	0.0586748	0.203476	0.00532314	-0.0165186	0.0227583	0.0584356	0.107931	0.117648
Neutroph	0.0344011	0.0585104	-0.0129607	0.0530685	0.078867	0.0584543	0.0788176	0.143727	-0.0134539	0.0907719	-0.0354877	0.32662	0.00844225	-0.0532221	0.0710809	0.0158608	0.168363	0.101729	-0.060936	-0.0770762	-0.00759629	0.0697552	-0.0630997	0.504752	0.0527704	0.0916914	-0.043402	0.131528	-0.033201	-0.203587	0.110945	-0.13978	0.186092	0.0995804	-0.173044	0.241327	0.0333227	0.082343	-0.0198073	0.0744715	-0.121191	-0.0329017	0.184818	-0.0212399	-0.0488133	-0.0269879	0.0541109	0.0825128	0.112655
Supplementary Table 2.
Spearman´s rank correlation coefficients. Numbers in red indicate correlations statistically significant correlations (p < 0.05) without multivariate adjustment, which is in contrast to values given in Table 2 within the manuscript.
Abbraviations: eGFR (estimated glomerular filtration rate; mL/min/1.73m2), AST (Aspartataminotransferas; U/L), ALT (Alanine transaminase; U/L), CRP (C-reactive protein), hsCRP (high sensitivity C-reactive protein), Hb (Hemoglobin), RBC (Red blood cell count), EVF (erythrocyte volume fraction), MCV (Mean corpuscular volume), MCH (Mean corpuscular hemoglobin), MCHC (Mean corpuscular hemoglobin conc…
Plt (Platelet count), WBC (White blood cell count), Neutroph (Neutrophil count).
[truncated: 43 more columns]
